# Supplementary material for: Genome-wide identification, phylogeny and expression analysis of the SPL gene family and its important role in salt stress in Medicago sativa L
Source: BMC Plant Biol. 2022 Jun 15;22:295. doi: 10.1186/s12870-022-03678-7 (PMC9199161; doi:10.1186/s12870-022-03678-7)
Supplement: Supplementary file 1 — Additional file 1: Table S1. List of the 76 MsSPL genes identified in this study. [file 12870_2022_3678_MOESM1_ESM.xls]

## Sheet: SPL gene information
Table S1. List of the 76 MsSPL genes identified in this study
Gene	Gene ID	Location	Direction	Protein length (aa)	Mw（kDa）	pI	Similarity	Localization
MsSPL1	MS.gene050425	chr7.1:4468226:4476562	+	1000	110.751	6.32	54.86%	Nucleus
MsSPL2	MS.gene072658	chr7.3:4933784:4942117	+	975	107.901	6.38	53.83%	Nucleus
MsSPL3	MS.gene06231	chr3.1:78961642:78965165	+	376	41.668	7.03	58.65%	Nucleus
MsSPL4	MS.gene07353	chr1.2:64933391:64940736	+	1003	111.747	6.28	52.22%	Nucleus
MsSPL5	MS.gene018772	chr1.3:37663643:37667677	+	345	37.697	9.58	52.24%	Cytoplasm or Nucleus.
MsSPL6	MS.gene023425	chr4.2:14063788:14065985	+	406	46.025	7.35	50.77%	Cytoplasm or Nucleus.
MsSPL7	MS.gene96180	chr2.2:64605071:64612074	-	747	83.795	6.75	44.35%	Cytoplasm or Nucleus.
MsSPL8	MS.gene97631	chr1.1:40115888:40120381	-	383	41.937	9.27	41.67%	Cytoplasm or Nucleus.
MsSPL9	MS.gene047335	chr2.3:70573344:70575469	-	141	16.578	7.2	62.65%	Nucleus
MsSPL10	MS.gene00967	chr2.3:66634515:66641207	-	747	83.767	6.75	45.38%	Cytoplasm or Nucleus.
MsSPL11	MS.gene050360	chr1.2:64962573:64969918	+	1003	111.733	6.28	52.17%	Nucleus
MsSPL12	MS.gene045288	chr3.4:79530419:79532481	+	447	49.577	8.47	53.54%	Cytoplasm or Nucleus.
MsSPL13	MS.gene98509	chr2.1:44943312:44951517	-	1025	113.039	7.12	51.49%	Nucleus
MsSPL14	MS.gene99828	chr7.2:71401487:71404046	-	366	40.837	8.62	56.44%	Nucleus
MsSPL15	MS.gene023426	chr4.2:14058864:14061105	+	342	38.293	8.68	53.63%	Nucleus
MsSPL16	MS.gene022540	chr8.4:80839494:80841343	+	334	36.974	8.6	58.05%	Nucleus
MsSPL17	MS.gene20896	chr1.3:61116783:61124128	+	1003	111.747	6.28	52.22%	Nucleus
MsSPL18	MS.gene58356	chr2.3:19045183:19045517	+	111	12.625	6.75	60.11%	Nucleus
MsSPL19	MS.gene04608	chr7.4:15663771:15667121	+	339	36.668	8.92	54.56%	Nucleus
MsSPL20	MS.gene062030	chr2.3:44103168:44111298	-	1025	113.015	7.28	51.6%	Nucleus
MsSPL21	MS.gene071085	chr5.1:34524923:34529031	-	437	49.474	6.6	56.33%	Nucleus
MsSPL22	MS.gene75620	chr3.3:71181850:71183912	+	434	48.015	8.61	53.67%	Cytoplasm or Nucleus.
MsSPL23	MS.gene62778	chr8.4:80871160:80873005	+	333	36.917	8.6	57.96%	Nucleus
MsSPL24	MS.gene072657	chr7.4:5356845:5365260	+	1004	111.023	6.42	54.48%	Nucleus
MsSPL25	MS.gene08540	chr4.2:14104689:14106772	+	368	41.714	7.88	51.11%	Cytoplasm or Nucleus.
MsSPL26	MS.gene09220	chr4.1:15072371:15074623	+	342	38.332	8.44	52.71%	Nucleus
MsSPL27	MS.gene054760	chr5.3:33893126:33897220	-	437	49.444	6.6	55.56%	Nucleus
MsSPL28	MS.gene04607	chr7.4:15702310:15705660	+	339	36.668	8.92	54.56%	Nucleus
MsSPL29	MS.gene000446	chr7.1:68936082:68938686	-	366	40.921	8.68	55.26%	Nucleus
MsSPL30	MS.gene050361	chr1.2:64974675:64976750	+	253	28.035	9.35	56.78%	Nucleus
MsSPL31	MS.gene055507	chr3.2:82451931:82456700	+	376	41.642	7.09	57.95%	Cytoplasm or Nucleus.
MsSPL32	MS.gene026366	chr1.1:19452387:19457960	+	1017	113.299	7.71	52.89%	Nucleus
MsSPL33	MS.gene93246	chr7.4:57989999:57993969	+	317	34.858	8.66	60.78%	Nucleus
MsSPL34	MS.gene77585	chr3.4:79495037:79497099	+	458	50.713	8.54	54.83%	Cytoplasm or Nucleus.
MsSPL35	MS.gene001948	chr7.3:72048323:72050879	-	366	40.851	8.62	56.44%	Nucleus
MsSPL36	MS.gene90044	chr7.4:73321209:73323721	-	309	34.296	9.63	59.49%	Cytoplasm or Nucleus.
MsSPL37	MS.gene061104	chr1.4:19351715:19356819	+	882	97.842	7.62	56.68%	Nucleus
MsSPL38	MS.gene050857	51383:2632:11041	+	993	109.846	6.42	53.72%	Nucleus
MsSPL39	MS.gene050856	chr7.3:4907441:4915856	+	1004	111.023	6.42	54.48%	Nucleus
MsSPL40	MS.gene023424	chr4.2:14068549:14071063	+	435	48.561	5.45	51.16%	Nucleus
MsSPL41	MS.gene61571	chr8.2:83866879:83868787	+	334	36.988	8.6	58.03%	Nucleus
MsSPL42	MS.gene01060	chr2.4:70708782:70709083	-	100	11.483	5.24	51.8%	Nucleus
MsSPL43	MS.gene013155	chr3.3:81624631:81629400	+	376	41.642	7.09	57.95%	Cytoplasm or Nucleus.
MsSPL44	MS.gene08539	chr4.2:14099838:14102079	+	342	38.293	8.68	53.63%	Nucleus
MsSPL45	MS.gene060699	chr2.1:21706562:21706896	+	111	12.625	6.75	60.11%	Nucleus
MsSPL46	MS.gene71881	chr2.2:15830531:15830865	+	111	12.625	6.75	60.11%	Nucleus
MsSPL47	MS.gene045290	chr3.4:79517454:79519516	+	447	49.62	8.62	53.54%	Cytoplasm or Nucleus.
MsSPL48	MS.gene000259	chr8.3:81917114:81919004	+	337	37.423	8.61	57.14%	Nucleus
MsSPL49	MS.gene95236	57544:126713:129633	+	310	34.566	9.65	60.48%	Nucleus
MsSPL50	MS.gene061710	chr1.3:19418650:19423753	+	882	97.811	7.52	56.68%	Nucleus
MsSPL51	MS.gene010796	chr7.2:55920343:55924440	+	317	34.819	8.73	60.61%	Nucleus
MsSPL52	MS.gene36181	chr7.1:55277097:55281018	+	314	34.684	8.55	60.94%	Nucleus
MsSPL53	MS.gene002482	chr2.1:70786845:70787204	-	119	13.759	6	56.01%	Nucleus
MsSPL54	MS.gene38329	chr7.3:57646643:57647266	+	207	22.123	8.55	56.04%	Nucleus
MsSPL55	MS.gene08541	chr4.2:14109341:14111855	+	435	48.573	5.45	51.16%	Nucleus
MsSPL56	MS.gene029630	chr5.4:36619037:36623140	-	437	49.44	6.55	55.64%	Nucleus
MsSPL57	MS.gene007908	chr8.3:47026334:47027433	+	180	20.607	9.2	59.57%	Nucleus
MsSPL58	MS.gene09027	chr4.4:15375680:15382659	+	728	82.273	8.33	53.64%	Nucleus
MsSPL59	MS.gene09219	chr4.1:15077272:15079598	+	368	41.717	7.88	51.04%	Cytoplasm or Nucleus.
MsSPL60	MS.gene09218	chr4.1:15082163:15084677	+	435	48.597	5.31	51.19%	Nucleus
MsSPL61	MS.gene28650	chr7.2:4941652:4949961	+	999	110.681	6.08	54.52%	Nucleus
MsSPL62	MS.gene023428	chr4.2:14032506:14032859	+	117	13.11	8.97	54.43%	Nucleus
MsSPL63	MS.gene002799	chr2.1:66919581:66926272	-	747	83.747	6.75	44.28%	Cytoplasm or Nucleus.
MsSPL64	MS.gene032267	chr8.2:46790032:46791130	+	180	20.577	9.2	59.33%	Nucleus
MsSPL65	MS.gene040800	chr1.2:19309840:19315235	+	992	110.419	7.61	51.17%	Nucleus
MsSPL66	MS.gene033046	chr8.2:16189961:16192557	+	470	52.486	6.54	60.84%	Nucleus
MsSPL67	MS.gene36036	chr8.1:52330951:52332049	+	180	20.577	9.2	59.33%	Nucleus
MsSPL68	MS.gene017969	chr7.1:14588366:14591721	+	339	36.694	8.92	54.55%	Nucleus
MsSPL69	MS.gene063508	chr8.4:17919369:17921960	+	470	52.486	6.54	60.84%	Nucleus
MsSPL70	MS.gene004483	chr2.4:66422276:66428967	-	747	83.751	6.75	44.27%	Cytoplasm or Nucleus.
MsSPL71	MS.gene005475	chr1.1:64107643:64114964	+	1003	111.834	6.34	51.77%	Nucleus
MsSPL72	MS.gene030453	chr4.4:6758141:6761259	-	375	41.507	8.57	60.35%	Nucleus
MsSPL73	MS.gene09028	chr4.4:15385042:15387587	+	445	49.564	5.73	51.21%	Nucleus
MsSPL74	MS.gene34240	chr8.4:47265683:47266780	+	180	20.557	9.19	59.14%	Nucleus
MsSPL75	MS.gene044467	chr8.1:15915223:15917814	+	470	52.457	6.62	60.81%	Nucleus
MsSPL76	MS.gene033954	chr2.2:40371650:40380096	-	1026	113.111	7.19	50.85%	Nucleus
