# Supplementary material for: Genome-wide identification, phylogeny and expression analysis of the SPL gene family and its important role in salt stress in Medicago sativa L
Source: BMC Plant Biol. 2022 Jun 15;22:295. doi: 10.1186/s12870-022-03678-7 (PMC9199161; doi:10.1186/s12870-022-03678-7)
Supplement: Supplementary file 2 — Additional file 2: Table S2. One-to-one orthologous relationships between Medicago sativa L. and other plants. [file 12870_2022_3678_MOESM2_ESM.xls]

## Sheet: Ms-M. truncatula
Table S2. One-to-one orthologous relationships between Medicago sativa L. and Medicago truncatula
MsSPL Gene Name	MsSPL Gene ID	MtSPL Gene ID
MsSPL32	MS.gene026366	Medtr1g035010
MsSPL71	MS.gene005475	Medtr1g086250
MsSPL8	MS.gene97631	Medtr1g053715
MsSPL8	MS.gene97631	Medtr7g092930
MsSPL71	MS.gene005475	Medtr7g110320
MsSPL65	MS.gene040800	Medtr1g035010
MsSPL4	MS.gene07353	Medtr1g086250
MsSPL4	MS.gene07353	Medtr7g110320
MsSPL50	MS.gene061710	Medtr1g035010
MsSPL17	MS.gene20896	Medtr1g086250
MsSPL5	MS.gene018772	Medtr1g053715
MsSPL5	MS.gene018772	Medtr7g092930
MsSPL17	MS.gene20896	Medtr7g110320
MsSPL37	MS.gene061104	Medtr1g035010
MsSPL53	MS.gene002482	Medtr2g014200
MsSPL63	MS.gene002799	Medtr2g020620
MsSPL45	MS.gene060699	Medtr2g078770
MsSPL13	MS.gene98509	Medtr2g046550
MsSPL53	MS.gene002482	Medtr4g088555
MsSPL7	MS.gene96180	Medtr2g020620
MsSPL76	MS.gene033954	Medtr2g046550
MsSPL46	MS.gene71881	Medtr2g078770
MsSPL9	MS.gene047335	Medtr2g014200
MsSPL10	MS.gene00967	Medtr2g020620
MsSPL18	MS.gene58356	Medtr2g078770
MsSPL20	MS.gene062030	Medtr2g046550
MsSPL9	MS.gene047335	Medtr4g088555
MsSPL42	MS.gene01060	Medtr2g014200
MsSPL70	MS.gene004483	Medtr2g020620
MsSPL42	MS.gene01060	Medtr4g088555
MsSPL3	MS.gene06231	Medtr3g099080
MsSPL3	MS.gene06231	Medtr8g096780
MsSPL31	MS.gene055507	Medtr3g099080
MsSPL31	MS.gene055507	Medtr8g096780
MsSPL22	MS.gene75620	Medtr3g085180
MsSPL43	MS.gene013155	Medtr3g099080
MsSPL43	MS.gene013155	Medtr8g096780
MsSPL22	MS.gene75620	Medtr8g080670
MsSPL34	MS.gene77585	Medtr3g085180
MsSPL34	MS.gene77585	Medtr8g080670
MsSPL26	MS.gene09220	Medtr3g085180
MsSPL26	MS.gene09220	Medtr8g080670
MsSPL62	MS.gene023428	Medtr3g085180
MsSPL62	MS.gene023428	Medtr8g080670
MsSPL58	MS.gene09027	Medtr3g085180
MsSPL72	MS.gene030453	Medtr3g099080
MsSPL58	MS.gene09027	Medtr8g080670
MsSPL72	MS.gene030453	Medtr8g096780
MsSPL21	MS.gene071085	Medtr5g046670
MsSPL27	MS.gene054760	Medtr5g046670
MsSPL56	MS.gene029630	Medtr5g046670
MsSPL1	MS.gene050425	Medtr1g086250
MsSPL68	MS.gene017969	Medtr1g053715
MsSPL68	MS.gene017969	Medtr7g092930
MsSPL29	MS.gene000446	Medtr7g028740
MsSPL1	MS.gene050425	Medtr7g110320
MsSPL52	MS.gene36181	Medtr7g444860
MsSPL61	MS.gene28650	Medtr1g086250
MsSPL14	MS.gene99828	Medtr7g028740
MsSPL61	MS.gene28650	Medtr7g110320
MsSPL51	MS.gene010796	Medtr7g444860
MsSPL39	MS.gene050856	Medtr1g086250
MsSPL35	MS.gene001948	Medtr7g028740
MsSPL39	MS.gene050856	Medtr7g110320
MsSPL54	MS.gene38329	Medtr7g444860
MsSPL24	MS.gene072657	Medtr1g086250
MsSPL36	MS.gene90044	Medtr7g028740
MsSPL24	MS.gene072657	Medtr7g110320
MsSPL33	MS.gene93246	Medtr7g444860
MsSPL75	MS.gene044467	Medtr4g109770
MsSPL67	MS.gene36036	Medtr8g463140
MsSPL66	MS.gene033046	Medtr4g109770
MsSPL41	MS.gene61571	Medtr8g005960
MsSPL64	MS.gene032267	Medtr8g463140
MsSPL48	MS.gene000259	Medtr8g005960
MsSPL57	MS.gene007908	Medtr8g463140
MsSPL69	MS.gene063508	Medtr4g109770
MsSPL16	MS.gene022540	Medtr8g005960
MsSPL74	MS.gene34240	Medtr8g463140

## Sheet: Ms-A. thaliana
Table S2. One-to-one orthologous relationships between Medicago sativa L. and Arabidopsis thaliana
MsSPL Gene Name	MsSPL Gene ID	AtSPL Gene ID
MsSPL71	MS.gene005475	AT2G47070
MsSPL8	MS.gene97631	AT2G42200
MsSPL8	MS.gene97631	AT3G57920
MsSPL4	MS.gene07353	AT2G47070
MsSPL17	MS.gene20896	AT2G47070
MsSPL5	MS.gene018772	AT2G42200
MsSPL5	MS.gene018772	AT3G57920
MsSPL45	MS.gene060699	AT1G53160
MsSPL53	MS.gene002482	AT2G33810
MsSPL45	MS.gene060699	AT3G15270
MsSPL63	MS.gene002799	AT5G18830
MsSPL46	MS.gene71881	AT1G53160
MsSPL46	MS.gene71881	AT3G15270
MsSPL7	MS.gene96180	AT5G18830
MsSPL18	MS.gene58356	AT1G53160
MsSPL9	MS.gene047335	AT2G33810
MsSPL18	MS.gene58356	AT3G15270
MsSPL10	MS.gene00967	AT5G18830
MsSPL42	MS.gene01060	AT2G33810
MsSPL70	MS.gene004483	AT5G18830
MsSPL3	MS.gene06231	AT5G50670
MsSPL3	MS.gene06231	AT5G50570
MsSPL31	MS.gene055507	AT5G50670
MsSPL22	MS.gene75620	AT1G27360
MsSPL43	MS.gene013155	AT5G50670
MsSPL34	MS.gene77585	AT1G27360
MsSPL26	MS.gene09220	AT1G27360
MsSPL58	MS.gene09027	AT1G27360
MsSPL72	MS.gene030453	AT5G50670
MsSPL21	MS.gene071085	AT1G69170
MsSPL27	MS.gene054760	AT1G69170
MsSPL56	MS.gene029630	AT1G69170
MsSPL68	MS.gene017969	AT2G42200
MsSPL1	MS.gene050425	AT2G47070
MsSPL68	MS.gene017969	AT3G57920
MsSPL61	MS.gene28650	AT2G47070
MsSPL39	MS.gene050856	AT2G47070
MsSPL24	MS.gene072657	AT2G47070
MsSPL19	MS.gene04608	AT3G57920
MsSPL66	MS.gene033046	AT1G69170

## Sheet: Ms-G. max
Table S2. One-to-one orthologous relationships between Medicago sativa L. and Glycine max (Linn.) Merr.
MsSPL Gene Name	MsSPL Gene ID	G. max SPL Gene ID
MsSPL71	MS.gene005475	Glyma.02G008600
MsSPL8	MS.gene97631	Glyma.02G177500
MsSPL8	MS.gene97631	Glyma.03G143100
MsSPL32	MS.gene026366	Glyma.07G159300
MsSPL8	MS.gene97631	Glyma.09G113800
MsSPL71	MS.gene005475	Glyma.10G009200
MsSPL8	MS.gene97631	Glyma.19G146000
MsSPL32	MS.gene026366	Glyma.20G006400
MsSPL4	MS.gene07353	Glyma.02G008600
MsSPL65	MS.gene040800	Glyma.07G159300
MsSPL4	MS.gene07353	Glyma.10G009200
MsSPL65	MS.gene040800	Glyma.20G006400
MsSPL17	MS.gene20896	Glyma.02G008600
MsSPL5	MS.gene018772	Glyma.02G177500
MsSPL5	MS.gene018772	Glyma.03G143100
MsSPL50	MS.gene061710	Glyma.07G159300
MsSPL5	MS.gene018772	Glyma.09G113800
MsSPL17	MS.gene20896	Glyma.10G009200
MsSPL5	MS.gene018772	Glyma.19G146000
MsSPL50	MS.gene061710	Glyma.20G006400
MsSPL37	MS.gene061104	Glyma.07G159300
MsSPL37	MS.gene061104	Glyma.20G006400
MsSPL45	MS.gene060699	Glyma.06G238100
MsSPL53	MS.gene002482	Glyma.07G199000
MsSPL13	MS.gene98509	Glyma.09G082000
MsSPL45	MS.gene060699	Glyma.12G226000
MsSPL53	MS.gene002482	Glyma.13G237400
MsSPL63	MS.gene002799	Glyma.13G213400
MsSPL53	MS.gene002482	Glyma.13G177400
MsSPL45	MS.gene060699	Glyma.13G274900
MsSPL53	MS.gene002482	Glyma.15G076200
MsSPL63	MS.gene002799	Glyma.15G099400
MsSPL13	MS.gene98509	Glyma.15G190200
MsSPL46	MS.gene71881	Glyma.06G238100
MsSPL76	MS.gene033954	Glyma.09G082000
MsSPL46	MS.gene71881	Glyma.12G226000
MsSPL7	MS.gene96180	Glyma.13G213400
MsSPL46	MS.gene71881	Glyma.13G274900
MsSPL7	MS.gene96180	Glyma.15G099400
MsSPL76	MS.gene033954	Glyma.15G190200
MsSPL76	MS.gene033954	Glyma.17G039600
MsSPL9	MS.gene047335	Glyma.07G199000
MsSPL20	MS.gene062030	Glyma.09G082000
MsSPL18	MS.gene58356	Glyma.12G226000
MsSPL9	MS.gene047335	Glyma.13G237400
MsSPL10	MS.gene00967	Glyma.13G213400
MsSPL9	MS.gene047335	Glyma.13G177400
MsSPL18	MS.gene58356	Glyma.13G274900
MsSPL9	MS.gene047335	Glyma.15G076200
MsSPL10	MS.gene00967	Glyma.15G099400
MsSPL20	MS.gene062030	Glyma.15G190200
MsSPL20	MS.gene062030	Glyma.17G039600
MsSPL42	MS.gene01060	Glyma.07G199000
MsSPL42	MS.gene01060	Glyma.13G237400
MsSPL70	MS.gene004483	Glyma.13G213400
MsSPL42	MS.gene01060	Glyma.13G177400
MsSPL42	MS.gene01060	Glyma.15G076200
MsSPL3	MS.gene06231	Glyma.04G197100
MsSPL3	MS.gene06231	Glyma.05G204100
MsSPL3	MS.gene06231	Glyma.06G168600
MsSPL3	MS.gene06231	Glyma.08G011500
MsSPL31	MS.gene055507	Glyma.04G197100
MsSPL31	MS.gene055507	Glyma.05G204100
MsSPL31	MS.gene055507	Glyma.06G168600
MsSPL31	MS.gene055507	Glyma.08G011500
MsSPL43	MS.gene013155	Glyma.04G197100
MsSPL43	MS.gene013155	Glyma.05G204100
MsSPL43	MS.gene013155	Glyma.06G168600
MsSPL43	MS.gene013155	Glyma.08G011500
MsSPL22	MS.gene75620	Glyma.11G251500
MsSPL22	MS.gene75620	Glyma.18G005600
MsSPL34	MS.gene77585	Glyma.11G251500
MsSPL34	MS.gene77585	Glyma.18G005600
MsSPL26	MS.gene09220	Glyma.11G251500
MsSPL26	MS.gene09220	Glyma.18G005600
MsSPL6	MS.gene023425	Glyma.11G251500
MsSPL15	MS.gene023426	Glyma.11G251500
MsSPL62	MS.gene023428	Glyma.11G251500
MsSPL6	MS.gene023425	Glyma.18G005600
MsSPL72	MS.gene030453	Glyma.04G197100
MsSPL72	MS.gene030453	Glyma.05G204100
MsSPL72	MS.gene030453	Glyma.06G168600
MsSPL72	MS.gene030453	Glyma.08G011500
MsSPL73	MS.gene09028	Glyma.11G251500
MsSPL58	MS.gene09027	Glyma.11G251500
MsSPL58	MS.gene09027	Glyma.18G005600
MsSPL21	MS.gene071085	Glyma.01G063700
MsSPL21	MS.gene071085	Glyma.02G121300
MsSPL27	MS.gene054760	Glyma.01G063700
MsSPL27	MS.gene054760	Glyma.02G121300
MsSPL56	MS.gene029630	Glyma.01G063700
MsSPL56	MS.gene029630	Glyma.02G121300
MsSPL52	MS.gene36181	Glyma.01G075800
MsSPL1	MS.gene050425	Glyma.02G008600
MsSPL68	MS.gene017969	Glyma.02G177500
MsSPL68	MS.gene017969	Glyma.03G143100
MsSPL68	MS.gene017969	Glyma.09G113800
MsSPL29	MS.gene000446	Glyma.16G054500
MsSPL29	MS.gene000446	Glyma.19G094000
MsSPL68	MS.gene017969	Glyma.19G146000
MsSPL51	MS.gene010796	Glyma.01G075800
MsSPL61	MS.gene28650	Glyma.02G008600
MsSPL14	MS.gene99828	Glyma.16G054500
MsSPL14	MS.gene99828	Glyma.19G094000
MsSPL54	MS.gene38329	Glyma.01G075800
MsSPL39	MS.gene050856	Glyma.02G008600
MsSPL39	MS.gene050856	Glyma.10G009200
MsSPL35	MS.gene001948	Glyma.16G054500
MsSPL35	MS.gene001948	Glyma.19G094000
MsSPL33	MS.gene93246	Glyma.01G075800
MsSPL24	MS.gene072657	Glyma.02G008600
MsSPL24	MS.gene072657	Glyma.10G009200
MsSPL36	MS.gene90044	Glyma.16G054500
MsSPL36	MS.gene90044	Glyma.19G094000
MsSPL75	MS.gene044467	Glyma.04G159600
MsSPL75	MS.gene044467	Glyma.05G019000
MsSPL75	MS.gene044467	Glyma.06G205700
MsSPL75	MS.gene044467	Glyma.17G080700
MsSPL41	MS.gene61571	Glyma.03G117500
MsSPL66	MS.gene033046	Glyma.04G159600
MsSPL66	MS.gene033046	Glyma.05G019000
MsSPL41	MS.gene61571	Glyma.07G109600
MsSPL66	MS.gene033046	Glyma.17G080700
MsSPL48	MS.gene000259	Glyma.03G117500
MsSPL48	MS.gene000259	Glyma.07G109600
MsSPL16	MS.gene022540	Glyma.03G117500
MsSPL69	MS.gene063508	Glyma.04G159600
MsSPL69	MS.gene063508	Glyma.05G019000
MsSPL69	MS.gene063508	Glyma.06G205700
MsSPL16	MS.gene022540	Glyma.07G109600
MsSPL69	MS.gene063508	Glyma.17G080700
