# Supplementary material for: Genome-wide identification, phylogeny and expression analysis of the SPL gene family and its important role in salt stress in Medicago sativa L
Source: BMC Plant Biol. 2022 Jun 15;22:295. doi: 10.1186/s12870-022-03678-7 (PMC9199161; doi:10.1186/s12870-022-03678-7)
Supplement: Supplementary file 3 — Additional file 3: Table S3. Cis_elements contained in the MsSPL genes promoter region. [file 12870_2022_3678_MOESM3_ESM.xlsx]

## Sheet: Sheet1
Table S3. Cis_elements contained in the MsSPL genes promoter region
Gene Name	ABRE	CGTCA-motif	LTR	P-box	TCA-element	TGACG-motif	ARE	GC-motif	MBS	TGA-element	TATC-box	ACE	G-Box	G-box	GT1-motif	Sp1	TCCC-motif	GATA-motif	TCT-motif	RY-element	O2-site	circadian	CAT-box	HD-Zip 1	GCN4_motif
MsSPL1	2	3	1	1		3	4										1		1		1		1		1
MsSPL2	1	1		4	2	1	2	2						1	4							1	2
MsSPL3	8	1	1	1		1	1						3	4	2			1	1
MsSPL4	8	1	1	1		1	1						3	4	2			1	1
MsSPL5	4	1		1		1	3			1			2	3
MsSPL6	4	5				5	1			1			2	2	1				1		2		1
MsSPL7	2			1	1		4		2	1				1			1	3	1				1
MsSPL8	2	1				1	2		4				1				1		1		1		1
MsSPL9	1			1	1		1		2	4				3	1			1			1			1
MsSPL10	2		1	1	1		2		2	1				1			1	2	1				1
MsSPL11	1			1	1		2		1	3				2	1		1							1
MsSPL12	1			1	1		1		2	4				3	1			1						1
MsSPL13	2	1				1	2		3				1				1		1		1		1
MsSPL14	2			1	1		1		2	1				1	1		1	2	1				1
MsSPL15	4	5				5	1			1			2	2	1				1		2		1
MsSPL16	1	1				1							1	1	4			1	2	1	1	1			2
MsSPL17	2	2	2	1		2	1		3	1				1	1		1
MsSPL18	2	3	1			3	1		1	1				1	2		1		1
MsSPL19	2								1	2		1	1	1					2
MsSPL20	1						2					1		2	2				4
MsSPL21	4	1		1		1	2		2	1		1	1	5	2			1	1		2				2
MsSPL22	1						1			1			1		1						1
MsSPL23	1		1				1			1			1		2						1			1
MsSPL24	4	1		1		1	2		2	1		1	1	5	2			1	1		2				2
MsSPL25	1				2		7						1								1
MsSPL26	1				2		7						1								1
MsSPL27		1				1	3			2				1					1						1
MsSPL28	1	1				1	2		1			1		2	1				6						2
MsSPL29	1						1				1			2					1
MsSPL30		3	1			3	1		1			1			5		1	1	1						2
MsSPL31	1	1				1	1		3			1		1	1		2	1	1				1		1
MsSPL32	3	1		1	1	1				1			1	4					1
MsSPL33	2	1				1	2		1	2			2	1	2				2		1		1
MsSPL34	2		1		1		1			1			1	1	1						2
MsSPL35		1				1	2		2	4				1	1				1		1
MsSPL36	2	1				1	2			2			2		1			1	2
MsSPL37				3	2		3		1						1							1	1
MsSPL38	1	2				2	1					1		1			1	1							1
MsSPL39	1	2		1	6	2	3				1				1		1	2	1						1
MsSPL40	4	4				4	1			1			2	2	1				1		2		1
MsSPL41	2	2	1			2	1		2	1				2			1
MsSPL42	1	1				1	2		1			1		3	1			1	4
MsSPL43	2	1				1	3			2			2	1			1						1
MsSPL44	8	1	1	1		1	1						3	4	2			1	1
MsSPL45							1		2						1		1	1	2				1		1
MsSPL46	1		1				1			1			1		2						1			1
MsSPL47	1			1	1		1		2	4				3	1			1			1			1
MsSPL48	2	1				1	2		1				1						1				1
MsSPL49	2			1	1		4		2	1				1			1	3	1				1
MsSPL50	3	1		1	1	1	3		3	1				1			2	2	1			1	1
MsSPL51	1	1	1		1	1	4			1			1					1	1		1				1
MsSPL52			1	2			7		1						5								1		1
MsSPL53	1				3		3							1									1
MsSPL54	2	3	1			3	1		1	1				1	2		1		1
MsSPL55	3	2				2	4		1				2	1	2			1				1
MsSPL56	1	1				1	1							2	2				2		1		1
MsSPL57			2				4			1								1	1						1
MsSPL58	4	3			1	3	4			1		1	3	1	2			1				1
MsSPL59	1				2		5						1								1
MsSPL60	1				2		7						1								1
MsSPL61	1	1		4	2	1	2	2						1	4							1	1
MsSPL62	4	5				5	1			1			2	2	1				1		2		1
MsSPL63	2	3				3							1	1	2						2
MsSPL64	1	1				1							1		4				2	1	1				2
MsSPL65	1	1				1							1	1	4				2	1	1				2
MsSPL66	1	1				1							1	1	4				2	1	1				2
MsSPL67			1	2			7		1						6					1			1		1
MsSPL68	2	1				1	3			2			2	1			1						1
MsSPL69	4	1		1		1	2		2	1		1	1	5	2			1	1		2				2
MsSPL70	3	1	2		1	1	4			3			2	1				1	1						1
MsSPL71	2	1	2		2	1	4			3			2					1	1		1
MsSPL72	2						3								4				1
MsSPL73	5	2	1		1	2	4		1	2		1	3	4		1		1	1			1
MsSPL74	1	1		2	2	1	7		1		1				2			1	1				1		1
MsSPL75	1	1				1							1	1	4				2	1	1				2
MsSPL76							3		2						3				3				2

## Sheet: Sheet2
Table S3. The function and type of every cis_clement
cis_element	function	type
ABRE	cis-acting element involved in the abscisic acid responsiveness	hormone and stress response
CGTCA-motif	cis-acting regulatory element involved in the MeJA-responsiveness	hormone and stress response
LTR	cis-acting element involved in low-temperature responsiveness	hormone and stress response
P-box	gibberellin-responsive element	hormone and stress response
TCA-element	cis-acting element involved in salicylic acid responsiveness	hormone and stress response
TGACG-motif	cis-acting regulatory element involved in the MeJA-responsiveness	hormone and stress response
ARE	cis-acting regulatory element essential for the anaerobic induction	hormone and stress response
GC-motif	enhancer-like element involved in anoxic specific inducibility	hormone and stress response
MBS	MYB binding site involved in drought-inducibility	hormone and stress response
TGA-element	auxin-responsive element	hormone and stress response
TATC-box	cis-acting element involved in gibberellin-responsiveness	hormone and stress response
ACE	cis-acting element involved in light responsiveness	light responsiveness
G-Box	cis-acting regulatory element involved in light responsiveness	light responsiveness
G-box	cis-acting regulatory element involved in light responsiveness	light responsiveness
GT1-motif	light responsive element	light responsiveness
Sp1	light responsive element	light responsiveness
TCCC-motif	part of a light responsive element	light responsiveness
GATA-motif	part of a light responsive element	light responsiveness
TCT-motif	part of a light responsive element	light responsiveness
RY-element	cis-acting regulatory element involved in seed-specific regulation	light responsiveness
O2-site	cis-acting regulatory element involved in zein metabolism regulation	plant growth and development
circadian	cis-acting regulatory element involved in circadian control	plant growth and development
CAT-box	cis-acting regulatory element related to meristem expression	plant growth and development
motif I	cis-acting regulatory element root specific	plant growth and development
HD-Zip 1	element involved in differentiation of the palisade mesophyll cells	plant growth and development
GCN4_motif	cis-regulatory element involved in endosperm expression	plant growth and development
