# Supplementary material for: Genome-wide identification, phylogeny and expression analysis of the SPL gene family and its important role in salt stress in Medicago sativa L
Source: BMC Plant Biol. 2022 Jun 15;22:295. doi: 10.1186/s12870-022-03678-7 (PMC9199161; doi:10.1186/s12870-022-03678-7)
Supplement: Supplementary file 4 — Additional file 4: Table S4. The primer sequences of qRT-PCR. [file 12870_2022_3678_MOESM4_ESM.xls]

## Sheet: Sheet1
Table S4. The primer sequences of qRT-PCR
Gene ID	Forward primer (5`- 3`)	Reverse primer (5`- 3`)
MsSPL17	CACTCACCCTCTTTTCTCGGT	TAGGGACGTTGGTGGTGTTG
MsSPL36	TGGTTGGAGGTAAGCAGCAG	TGAGGGCTACCAAAGTGCAG
MsSPL23	CCCAGCAGCACCATATCCAT	AGAGGGTCAAGGGAGAGCAT
MsActin	CAAAAGATGGCAGATGCTGAGGAT	CATGCACCAGTATGACGAGGTCG
FtH3	GAAATTCGCAAGTACCAGAAGAG	CCAACAAGGTATGCCTCAGC
